# Supplementary material for: Zinc N,N-bis(2-picolyl)amine Chelates Show Substitution-Dependent Cleavage of Phosphodiesters in Models as Well as of PNAzyme-RNA Bulges
Source: Molecules. 2024 May 3;29(9):2123. doi: 10.3390/molecules29092123 (PMC11085541; doi:10.3390/molecules29092123)
Supplement: Supplementary file 1 [file molecules-29-02123-s001.zip]

Archive with 1 entries (1 files):
- molecules-2919454-supplementary.pdf
